# Supplementary material for: Evaluation of RNA Secondary Stem-Loop Structures in the UTRs of Mouse Hepatitis Virus as New Therapeutic Targets
Source: Pathogens. 2024 Jun 19;13(6):518. doi: 10.3390/pathogens13060518 (PMC11206603; doi:10.3390/pathogens13060518)
Supplement: Supplementary file 1 [file pathogens-13-00518-s001.zip]

Archive with 1 entries (1 files):
- pathogens-3021519-supplementary.pdf
